# Supplementary material for: A Flipped Classroom Case to Introduce OB/GYN Clerkship Students to Contraception, Postpartum Care, and Intimate Partner Violence Screening
Source: MedEdPORTAL. 2025 Apr 9;21:11505. doi: 10.15766/mep_2374-8265.11505 (PMC11978902; doi:10.15766/mep_2374-8265.11505)
Supplement: Supplementary file 1 — Student Prework.docxContraception Cards.pptxPostpartum Slides.pptxFacilitator Guide.docxFacilitator Survey.docxStudent Survey.docx [file mep_2374-8265.11505-s001.zip]

Archive with 7 entries (7 files):
- A. Student Prework.docx
- E. Facilitator Survey.docx
- F. Student Survey.docx
- D. Facilitator Guide.docx
- B. Contraception Cards.pptx
- C. Postpartum Slides.pptx
- _Educational Summary Report_11505.pdf
